# Supplementary material for: Identification of Secondary Biomechanical Abnormalities in the Lower Limb Joints after Chronic Transtibial Amputation: A Proof-of-Concept Study Using SPM1D Analysis
Source: Bioengineering (Basel). 2022 Jun 30;9(7):293. doi: 10.3390/bioengineering9070293 (PMC9311753; doi:10.3390/bioengineering9070293)
Supplement: Supplementary file 1 [file bioengineering-09-00293-s001.zip]

Archive with 1 entries (1 files):
- bioengineering-1636384-supplementary.pdf
